# Supplementary material for: Seasonal and annual changes in the microbial communities of Ofunato Bay, Japan, based on metagenomics
Source: Sci Rep. 2021 Aug 26;11:17277. doi: 10.1038/s41598-021-96641-9 (PMC8390468; doi:10.1038/s41598-021-96641-9)
Supplement: Supplementary file 3 — Supplementary Tables. [file 41598_2021_96641_MOESM3_ESM.xlsx]

## Sheet: Table S1
Supplementary Table S1. Accession numbers registered into DNA Data Bank of Japan (DDBJ) Sequence Read Archive
Year	Filter pore size (μm)	BioProject No.	BioSampe No.	Accession No.
2015	0.2	PRJDB5708	SSUB007758/SSUB007840	DRA005744
2016	0.2	PRJDB5771	SSUB007839	DRA005787
2017	0.2	PRJDB10010	SSUB015243	DRA010321
2018	0.2	PRJDB10014	SSUB015254	DRA010348
2019	0.2	PRJDB10048	SSUB007843	DRA010349

## Sheet: Table S2
Supplementary Table S2. Spearman's rank correlation coefficients for the relationships among environmental variables in Ofunato Bay.
Correlation coefficients of >0.5 or <-0.5 are marked yellowish green. Numerals in parentheses indicate P values.
	Environmenal variables
	Temperature	Salinity	pH	DO	NO2+3-N	NH4-N	PO4-P	SiO2-Si	Chl-a	Heterotrophic bacteria abundance	Cyanobacteria abundance
Temperature	-	-0.29	-0.16	-0.57	-0.18	-0.12	-0.23	0.07	0.19	0.22	0.47
		(<0.001)	(-0.0018)	(<0.001)	(<0.001)	(0.026)	(<0.001)	(0.21)	(<0.001)	(<0.001)	(<0.001)
Salinity	-	-	-0.17	-0.24	-0.06	-0.12	0.15	-0.37	-0.22	-0.41	0.15
			(<0.001)	(<0.001)	(0.23)	(0.023)	(0.0037)	(<0.001)	(<0.001)	(<0.001)	(0.0049)
pH	-	-	-	0.60	-0.33	-0.16	-0.37	-0.30	0.34	-0.07	-0.36
				(<0.001)	(<0.001)	(0.0021)	(<0.001)	(<0.001)	(<0.001)	(0.18)	(<0.001)
DO	-	-	-	-	-0.20	-0.04	-0.21	-0.20	0.30	0.14	-0.76
					(<0.001)	(0.45)	(<0.001)	(<0.001)	(<0.001)	(0.0093)	(<0.001)
NO2+3-N	-	-	-	-	-	0.37	0.55	0.75	-0.30	-0.16	0.19
						(<0.001)	(<0.001)	(<0.001)	(<0.001)	(0.0031)	(<0.001)
NH4-N	-	-	-	-	-	-	0.35	0.36	-0.22	-0.03	-0.08
							(<0.001)	(<0.001)	(<0.001)	(0.52)	(0.14)
PO4-P	-	-	-	-	-	-	-	0.42	-0.21	-0.22	0.17
								(<0.001)	(<0.001)	(<0.001)	(0.0012)
SiO2-Si	-	-	-	-	-	-	-	-	-0.10	0.07	0.22
									(0.049)	(0.21)	(<0.001)
Chl-a	-	-	-	-	-	-	-	-	-	0.21	-0.19
										(<0.001)	(<0.001)
Heterotrophic bacteria abundance	-	-	-	-	-	-	-	-	-	-	-0.12
											(0.019)
Cyanobacteria abundance	-	-	-	-	-	-	-	-	-	-	-

## Sheet: Table S3
Supplementary Table S3. Annual summary of the sequence analysis of 5 year metagenomic data from Ofunato Bay
Year	Sampling period	Sample number	Obtained sequence count	Obtained bp count	Post QC sequence count	Post QC bp count
Year 1	Jan 2015 – Dec 2015	72	143.66 M	66.13 G	93.49 M	19.44 G
Year 2	Jan 2016 – Dec 2016	72	121.69 M	55.90 G	100.19 M	21.81 G
Year 3	Jan 2017 – Dec 2017	72	147.40 M	71.81 G	113.89 M	27.34 G
Year 4	Jan 2018 – Dec 2018	72	126.77 M	62.01 G	108.73 M	27.51 G
Year 5	Jan 2019 – Dec 2019	72	156.60 M	68.80 G	129.44 M	27.52 G
Total	Jan 2015 – Dec 2019	360	696.13 M	324.65 G	545.74 M	123.61 G

## Sheet: Table S4
Supplementary Table S4. Assigned reads in sequence analysis on the datasets collected monthly from 2015 to 2019 at three stations in Ofunato Bay, including KSt. 1 innermost area), KSt. 2 (centre area) and KSt. 3 (by entrance area) at two sampling depths, 1 m (KSt. 1, KSt. 2 and KSt. 3) and 8 (KSt. 1) or 10 m (KSt. 2 and KSt. 3).
Date	Sampling station	Depth (m)	Obtained sequences count	Post QC sequence count	Post QC bp count	Assigned reads (%)	Not assigned read (%)
Jan 6, 2015	1	1	1713369	1210739	304185873	96.5998	3.40016
Jan 6, 2015	1	8	1382656	1037816	268360845	96.8665	3.13352
Jan 6, 2015	2	1	1460737	1012208	276222215	97.1387	2.86132
Jan 6, 2015	2	10	1264739	829167	219782894	96.7079	3.29209
Jan 6, 2015	3	1	1273079	921016	244747501	97.1079	2.89212
Jan 6, 2015	3	10	1385358	1059656	279007776	97.0275	2.97254
Feb 3, 2015	1	1	1859052	1361000	347705070	96.8458	3.15424
Feb 3, 2015	1	8	1127059	671208	176395960	96.9014	3.09865
Feb 3, 2015	2	1	1071470	702135	192014123	97.1581	2.8419
Feb 3, 2015	2	10	1264834	938490	249331529	96.9604	3.0396
Feb 3, 2015	3	1	1606084	1169509	309896993	97.0118	2.98822
Feb 3, 2015	3	10	1010513	660361	176225636	96.9766	3.02337
Mar 3, 2015	1	1	2214056	1410826	376265555	97.0702	2.92982
Mar 3, 2015	1	8	2354640	1627171	438051704	97.0746	2.92544
Mar 3, 2015	2	1	1330062	718783	197953425	96.921	3.07898
Mar 3, 2015	2	10	1121627	681441	185109519	97.2166	2.78344
Mar 3, 2015	3	1	782944	475496	136469253	97.2071	2.79293
Mar 3, 2015	3	10	1319302	806860	221735218	97.369	2.63096
Apr 3, 2015	1	1	2112388	1802267	298487708	95.1505	4.84954
Apr 3, 2015	1	8	2034528	1330593	342799515	97.2471	2.75287
Apr 3, 2015	2	1	1696965	1110680	281731775	97.2245	2.77549
Apr 3, 2015	2	10	587148	341033	86300833	97.5553	2.44474
Apr 3, 2015	3	1	1113010	710391	187734197	97.49	2.50997
Apr 3, 2015	3	10	810166	470146	120913453	97.56	2.44
May 8, 2015	1	1	2001851	1360562	233393190	96.8702	3.12981
May 8, 2015	1	8	2687359	1917686	353112452	97.1765	2.8235
May 8, 2015	2	1	2668798	1888898	317085483	96.7492	3.25078
May 8, 2015	2	10	2449691	1651990	272388769	96.2663	3.73367
May 8, 2015	3	1	2565892	1799135	324863527	96.0342	3.96582
May 8, 2015	3	10	2157130	1514306	250630344	96.3008	3.69919
Jun 5, 2015	1	1	2344958	1667262	266538299	95.2707	4.72927
Jun 5, 2015	1	8	2360090	1667334	241074172	94.9292	5.07081
Jun 5, 2015	2	1	3015757	2140230	332934733	95.4278	4.57216
Jun 5, 2015	2	10	2009018	1424105	258488772	95.9686	4.03137
Jun 5, 2015	3	1	2418843	1679252	289079510	95.8628	4.13719
Jun 5, 2015	3	10	1946852	1266779	207491308	95.7952	4.20484
Jul 3, 2015	1	1	1660655	1363951	298233785	94.9812	5.01882
Jul 3, 2015	1	8	1934566	1694873	336392691	94.2622	5.73781
Jul 3, 2015	2	1	2018966	1647167	402218698	95.7987	4.20128
Jul 3, 2015	2	10	1697881	1461465	253792653	94.2106	5.78936
Jul 3, 2015	3	1	2758372	2396527	444624372	94.567	5.43296
Jul 3, 2015	3	10	2192668	1925474	386187555	95.3472	4.65275
Aug 7, 2015	1	1	1728988	1455113	285128023	93.5295	6.47046
Aug 7, 2015	1	8	1810736	1524624	253999403	93.7385	6.26154
Aug 7, 2015	2	1	1992727	1665581	297344374	93.1597	6.84034
Aug 7, 2015	2	10	2296062	2036954	408061563	94.8278	5.17221
Aug 7, 2015	3	1	1213322	996077	204193676	94.2858	5.71417
Aug 7, 2015	3	10	1984984	1687028	299058385	94.252	5.74803
Sep 19, 2015	1	1	1694751	410574	81208074	95.959	4.041
Sep 19, 2015	1	8	4136280	2461721	483787991	94.9293	5.0707
Sep 19, 2015	2	1	1336468	460216	84902240	95.1176	4.88243
Sep 19, 2015	2	10	3380132	2358038	419494090	94.5811	5.41895
Sep 19, 2015	3	1	2624903	1230352	286375292	96.3285	3.67154
Sep 19, 2015	3	10	1194291	667260	144942070	95.4088	4.59116
Oct 1, 2015	1	1	1693131	835059	181063204	95.4998	4.5002
Oct 1, 2015	1	8	1648900	659654	136678857	95.3297	4.67033
Oct 1, 2015	2	1	2847336	1221224	253787572	95.297	4.70304
Oct 1, 2015	2	10	3568290	2131627	470076070	95.5756	4.42445
Oct 1, 2015	3	1	3204324	1639773	362705596	95.26	4.74005
Oct 1, 2015	3	10	3052485	1486135	289867351	94.8935	5.1065
Nov 6, 2015	1	1	1677653	721176	172244015	96.202	3.79799
Nov 6, 2015	1	8	1242566	554570	139790415	95.9208	4.07921
Nov 6, 2015	2	1	2144837	1049575	259414802	96.2663	3.73368
Nov 6, 2015	2	10	4179416	2603795	396951401	93.4928	6.50717
Nov 6, 2015	3	1	1936534	792362	186997192	96.0084	3.99156
Nov 6, 2015	3	10	895474	398166	95565127	95.8981	4.10188
Dec 2, 2015	1	1	2602196	1539051	346572266	96.0961	3.90385
Dec 2, 2015	1	8	2112187	1033619	240608581	96.3205	3.67951
Dec 2, 2015	2	1	1876654	930340	230067812	96.4955	3.50452
Dec 2, 2015	2	10	3478506	2221908	445521674	95.5424	4.45757
Dec 2, 2015	3	1	2724635	1857572	291410311	94.2022	5.79779
Dec 2, 2015	3	10	2595511	1336649	301908210	96.1511	3.84891
Jan 8, 2016	1	1	1915591	1504118	255620842	94.9523	5.04773
Jan 8, 2016	1	8	2569796	2160695	346507034	94.5913	5.4087
Jan 8, 2016	2	1	2013453	1643778	276185286	94.8731	5.12685
Jan 8, 2016	2	10	2170263	1704223	245496365	94.2414	5.75865
Jan 8, 2016	3	1	2447818	1964220	313879732	94.7454	5.25461
Jan 8, 2016	3	10	2279350	1765714	313907114	95.2792	4.72082
Feb 4, 2016	1	1	2161431	1738395	282956533	94.4167	5.58332
Feb 4, 2016	1	8	2597523	2028476	298083572	93.9774	6.02257
Feb 4, 2016	2	1	2629010	1918614	294537327	94.1976	5.80242
Feb 4, 2016	2	10	2498299	2185655	347526369	94.4421	5.55786
Feb 4, 2016	3	1	1358964	2082830	342302379	94.6135	5.38652
Feb 4, 2016	3	10	2537705	1008904	183351050	95.1642	4.83575
Mar 11, 2016	1	1	1769672	1445535	394474182	97.1377	2.86227
Mar 11, 2016	1	8	1759872	1436257	386651816	96.9336	3.06638
Mar 11, 2016	2	1	2010577	1688995	405060652	96.4782	3.52176
Mar 11, 2016	2	10	1462338	1140588	301624111	97.1545	2.8455
Mar 11, 2016	3	1	1749488	1465972	363257928	96.9061	3.09386
Mar 11, 2016	3	10	1847906	1567067	402490203	97.1414	2.85858
Apr 8, 2016	1	1	1552198	1258175	343820558	97.2217	2.77834
Apr 8, 2016	1	8	1614407	1271907	319424818	96.7685	3.23149
Apr 8, 2016	2	1	1830858	1463052	363784792	97.1229	2.87711
Apr 8, 2016	2	10	1960498	1692003	364903255	96.1754	3.82463
Apr 8, 2016	3	1	2446181	2021142	511604899	97.6205	2.37948
Apr 8, 2016	3	10	2244622	1820934	421227249	96.7849	3.21512
May 13, 2016	1	1	1562997	1119293	302715950	96.8869	3.11309
May 13, 2016	1	8	659886	511095	132978799	96.5788	3.42119
May 13, 2016	2	1	617992	461113	135555274	97.1036	2.89642
May 13, 2016	2	10	842265	660600	168147232	96.9217	3.07831
May 13, 2016	3	1	3268429	2622159	563795830	96.6079	3.39211
May 13, 2016	3	10	522051	391605	117171839	97.4439	2.55608
Jun 10, 2016	1	1	898787	720019	178112199	95.5539	4.4461
Jun 10, 2016	1	8	961483	118635	34377261	96.7921	3.20788
Jun 10, 2016	2	1	649865	496334	128954794	95.9379	4.06208
Jun 10, 2016	2	10	2911755	2306703	570258545	96.9881	3.01186
Jun 10, 2016	3	1	3216308	2541297	641172817	95.6173	4.38273
Jun 10, 2016	3	10	570225	405945	113847284	96.9224	3.07761
Jul 15, 2016	1	1	984540	738347	180973125	96.3357	3.66428
Jul 15, 2016	1	8	1571147	1279464	305251900	95.844	4.15599
Jul 15, 2016	2	1	1235897	988486	254810824	94.8238	5.17616
Jul 15, 2016	2	10	1422450	1033859	249329034	96.3643	3.63574
Jul 15, 2016	3	1	1577604	1269678	271682398	95.4859	4.51407
Jul 15, 2016	3	10	1837566	1537161	314941939	96.5762	3.42375
Aug 4, 2016	1	1	2044886	1634250	381127206	94.0205	5.97947
Aug 4, 2016	1	8	1869225	1491476	344394282	95.3611	4.63891
Aug 4, 2016	2	1	1462625	1156651	283776419	96.2778	3.72223
Aug 4, 2016	2	10	1722346	1269806	332409887	94.6918	5.30818
Aug 4, 2016	3	1	1619615	1317323	280784990	94.1807	5.81935
Aug 4, 2016	3	10	1112689	865730	197635334	96.0972	3.90277
Sep 15, 2016	1	1	2186334	1852066	426018215	95.751	4.24899
Sep 15, 2016	1	8	2484304	2146532	519533053	95.7476	4.25239
Sep 15, 2016	2	1	835870	663553	163048054	95.5047	4.49529
Sep 15, 2016	2	10	2252474	1960570	455160755	95.7113	4.28866
Sep 15, 2016	3	1	1367919	1108846	288130106	95.9366	4.06343
Sep 15, 2016	3	10	1042051	913052	226651045	95.9693	4.03074
Oct 14, 2016	1	1	720163	612894	133986031	95.2635	4.73646
Oct 14, 2016	1	8	1594994	1408413	279785524	94.7907	5.20926
Oct 14, 2016	2	1	2209100	1859930	480120364	96.1324	3.8676
Oct 14, 2016	2	10	865573	742792	195845265	96.1885	3.81146
Oct 14, 2016	3	1	1731841	1380940	369602604	96.3949	3.60515
Oct 14, 2016	3	10	1686301	1404697	384990345	96.4083	3.59173
Nov 10, 2016	1	1	1161005	1100343	216056760	95.605	4.39504
Nov 10, 2016	1	8	1427236	1357883	268973988	95.4822	4.51781
Nov 10, 2016	2	1	1068435	1011329	198029365	95.54	4.46002
Nov 10, 2016	2	10	3179447	3022409	584356110	95.5599	4.44006
Nov 10, 2016	3	1	2072398	1977887	383215615	95.6217	4.37825
Nov 10, 2016	3	10	506941	478139	91620841	95.5567	4.44333
Dec 3, 2016	1	1	1673827	1569671	291872685	95.1897	4.81034
Dec 3, 2016	1	8	1857421	1766221	318594315	94.9834	5.01656
Dec 3, 2016	2	1	1137318	1085412	219136406	95.7186	4.28138
Dec 3, 2016	2	10	1571042	1486715	290318329	95.5129	4.48714
Dec 3, 2016	3	1	1213571	1148813	220733014	95.7584	4.24164
Dec 3, 2016	3	10	1278282	1212805	238604715	95.6922	4.30784
Jan 5, 2017	1	1	635587	930971	276283556	96.6813	3.3187
Jan 5, 2017	1	8	1911718	1004362	305650081	96.4937	3.5063
Jan 5, 2017	2	1	2782228	1253340	324957260	96.8273	3.17267
Jan 5, 2017	2	10	2796605	1232846	317434761	96.4247	3.57533
Jan 5, 2017	3	1	710600	1470848	402856666	96.5632	3.43681
Jan 5, 2017	3	10	1360281	1309838	352893535	96.9818	3.01821
Feb 3, 2017	1	1	2640110	1155751	323363408	96.6063	3.39372
Feb 3, 2017	1	8	960515	932360	261604986	96.6944	3.30561
Feb 3, 2017	2	1	1942543	1651796	424296638	96.8669	3.13309
Feb 3, 2017	2	10	1318553	1223352	365153159	96.7941	3.2059
Feb 3, 2017	3	1	980381	1361180	381234321	97.1377	2.86227
Feb 3, 2017	3	10	750772	1248473	344416701	97.0862	2.91384
Mar 10, 2017	1	1	846032	620336	178611662	96.4237	3.57631
Mar 10, 2017	1	8	1044824	2561	634274	96.9796	3.02037
Mar 10, 2017	2	1	2337569	2681114	701399965	96.7821	3.21792
Mar 10, 2017	2	10	1244648	734260	185405039	97.3031	2.69687
Mar 10, 2017	3	1	1428494	1244553	336250810	96.6386	3.36142
Mar 10, 2017	3	10	2230762	924110	243184012	96.8472	3.15279
Apr 14, 2017	1	1	943980	639146	193691877	96.5908	3.40918
Apr 14, 2017	1	8	2259749	1654245	454380742	96.3245	3.67553
Apr 14, 2017	2	1	1210647	841539	237991578	96.2505	3.74954
Apr 14, 2017	2	10	907595	1932503	541020814	97.2024	2.79763
Apr 14, 2017	3	1	2339773	1652825	502782509	96.5711	3.42894
Apr 14, 2017	3	10	2443790	1841217	500922904	97.1721	2.82785
May 12, 2017	1	1	2239508	1692124	429082043	96.4713	3.52873
May 12, 2017	1	8	2530752	1823431	498298353	96.1124	3.88764
May 12, 2017	2	1	1622964	1580281	395985335	96.8923	3.10775
May 12, 2017	2	10	3018346	1928921	476469312	96.9348	3.0652
May 12, 2017	3	1	3080321	1938053	519836662	96.7556	3.24438
May 12, 2017	3	10	3337909	2115591	533467182	96.993	3.00699
Jun 9, 2017	1	1	2120445	1517993	328686537	96.7159	3.28408
Jun 9, 2017	1	8	2124170	2096156	435561044	96.8958	3.10425
Jun 9, 2017	2	1	2333030	2276235	471731638	96.9774	3.02259
Jun 9, 2017	2	10	1934853	447715	95539437	96.8135	3.18651
Jun 9, 2017	3	1	2084228	893821	185564740	96.9791	3.02095
Jun 9, 2017	3	10	2437543	807164	170515830	96.4757	3.52426
Jul 14, 2017	1	1	1699512	1488268	346815818	96.003	3.99702
Jul 14, 2017	1	8	2665641	1866011	436657241	96.155	3.845
Jul 14, 2017	2	1	2148787	1600646	409715444	96.1968	3.80325
Jul 14, 2017	2	10	2055069	1729678	386194090	96.6539	3.34607
Jul 14, 2017	3	1	1493168	1812175	414359842	96.0849	3.91509
Jul 14, 2017	3	10	2636205	1797839	436065009	96.4105	3.58946
Aug 7, 2017	1	1	2584171	1903199	457694464	95.5047	4.49532
Aug 7, 2017	1	8	2079771	1548605	355198418	94.8323	5.16772
Aug 7, 2017	2	1	1723451	1758657	410187918	96.0758	3.92421
Aug 7, 2017	2	10	1626091	1746511	432120503	96.4789	3.52109
Aug 7, 2017	3	1	2177952	1697781	410591955	96.139	3.861
Aug 7, 2017	3	10	1516415	1331025	315451304	96.5459	3.4541
Sep 15, 2017	1	1	2422644	851775	247337540	94.3462	5.65384
Sep 15, 2017	1	8	2229941	946667	282684459	95.1771	4.82287
Sep 15, 2017	2	1	2197110	1382198	405431393	95.3028	4.69719
Sep 15, 2017	2	10	1516333	729122	206131793	95.4032	4.59679
Sep 15, 2017	3	1	2757860	1228091	387180470	94.367	5.633
Sep 15, 2017	3	10	2767937	1356349	385549779	95.1954	4.80457
Oct 6, 2017	1	1	2681061	1372673	398012816	95.7764	4.2236
Oct 6, 2017	1	8	2411432	813873	222402004	95.8495	4.15048
Oct 6, 2017	2	1	2078528	1390716	392921115	96.1209	3.87905
Oct 6, 2017	2	10	2503720	1321580	387004190	95.5201	4.47988
Oct 6, 2017	3	1	2686810	946559	288153983	95.6602	4.33977
Oct 6, 2017	3	10	1906291	983613	288471472	95.4636	4.53639
Nov 10, 2017	1	1	2704623	2175896	463599633	95.4482	4.55177
Nov 10, 2017	1	8	2446530	2265727	516940607	95.053	4.94698
Nov 10, 2017	2	1	2701550	2651982	589445619	95.2862	4.7138
Nov 10, 2017	2	10	2143485	2067259	431043517	95.0776	4.92238
Nov 10, 2017	3	1	2477285	2425905	575015007	95.6078	4.39217
Nov 10, 2017	3	10	2459658	2541499	582556309	95.1474	4.85258
Dec 8, 2017	1	1	2338923	2266780	549752027	96.1936	3.80638
Dec 8, 2017	1	8	2063990	1924383	439888714	95.6154	4.38455
Dec 8, 2017	2	1	1960414	1989167	470395811	96.2025	3.79747
Dec 8, 2017	2	10	2151647	2205834	550544426	96.4437	3.55625
Dec 8, 2017	3	1	2241134	2346572	559163207	96.0123	3.98766
Dec 8, 2017	3	10	2255618	1607659	382539986	96.2006	3.79937
Jan 19, 2018	1	1	1112418	560729	135451658	97.5687	2.43127
Jan 19, 2018	1	8	1212585	1705114	392584522	97.455	2.54502
Jan 19, 2018	2	1	1443812	2483800	622871358	97.0153	2.98473
Jan 19, 2018	2	10	1401131	2514147	578772061	97.1715	2.82853
Jan 19, 2018	3	1	1684713	634013	143689523	97.2708	2.72917
Jan 19, 2018	3	10	1533214	1173273	296043931	97.1314	2.86856
Feb 9, 2018	1	1	1338419	2317235	594860002	97.4827	2.51729
Feb 9, 2018	1	8	1088274	832874	218702156	97.5049	2.49513
Feb 9, 2018	2	1	1872591	1666954	453684643	97.1212	2.87884
Feb 9, 2018	2	10	1453490	1090856	293172960	97.5637	2.43625
Feb 9, 2018	3	1	1553406	806642	234815622	97.4227	2.57731
Feb 9, 2018	3	10	1462255	607602	178865346	97.3823	2.61768
Mar 15, 2018	1	1	740234	720787	168419628	97.6183	2.38166
Mar 15, 2018	1	8	2747266	858220	232635303	95.9486	4.05138
Mar 15, 2018	2	1	3053717	2008323	513333366	97.1061	2.89389
Mar 15, 2018	2	10	838533	996626	293718190	96.4128	3.58721
Mar 15, 2018	3	1	1436176	1182912	299915684	97.4883	2.51169
Mar 15, 2018	3	10	1045621	1860037	468844842	96.7637	3.23629
Apr 13, 2018	1	1	756720	771662	208624612	97.4667	2.53334
Apr 13, 2018	1	8	1906997	1934707	483384254	97.1779	2.8221
Apr 13, 2018	2	1	983378	1015924	250458353	97.3865	2.61348
Apr 13, 2018	2	10	2197050	707253	214723413	97.0099	2.99007
Apr 13, 2018	3	1	1976978	1986022	515193859	97.6299	2.37008
Apr 13, 2018	3	10	2158773	2104476	554928952	97.2841	2.71589
May 11, 2018	1	1	1851431	1822580	446365379	97.1907	2.80927
May 11, 2018	1	8	2007348	2029435	473692729	97.2919	2.7081
May 11, 2018	2	1	1748810	1175229	304690039	97.1349	2.86507
May 11, 2018	2	10	2114676	2586523	626871060	97.04	2.96004
May 11, 2018	3	1	2146656	2504115	617606838	97.3602	2.63975
May 11, 2018	3	10	2292832	2761553	677810117	97.1323	2.86771
Jun 8, 2018	1	1	1716106	1606947	395945880	94.8953	5.10466
Jun 8, 2018	1	8	2303235	1724354	453408045	95.3244	4.6756
Jun 8, 2018	2	1	2530373	1853231	468767206	94.9693	5.03072
Jun 8, 2018	2	10	569443	1529925	411474826	95.7683	4.23173
Jun 8, 2018	3	1	1105876	1507710	386052020	95.4653	4.53465
Jun 8, 2018	3	10	1001543	1934027	496329887	95.5237	4.47629
Jul 13, 2018	1	1	1668387	1126471	283894728	95.6299	4.37012
Jul 13, 2018	1	8	2047916	2113232	532269141	95.666	4.33403
Jul 13, 2018	2	1	1797122	1399725	355017555	96.1396	3.86044
Jul 13, 2018	2	10	1955370	1116508	267021063	95.6591	4.34091
Jul 13, 2018	3	1	2031921	677179	156813489	95.9622	4.0378
Jul 13, 2018	3	10	2002452	1263199	293030585	95.6464	4.35357
Aug 3, 2018	1	1	2092660	1952135	495860386	94.9275	5.07247
Aug 3, 2018	1	8	1730980	1812044	355573437	95.053	4.94698
Aug 3, 2018	2	1	1968386	1140514	289042943	94.785	5.21496
Aug 3, 2018	2	10	1932076	967636	244740104	95.4597	4.54026
Aug 3, 2018	3	1	1886185	1184899	299241524	95.0351	4.96492
Aug 3, 2018	3	10	1499761	629922	160012803	95.2202	4.77977
Sep 7, 2018	1	1	989693	1310742	280281387	95.5725	4.42755
Sep 7, 2018	1	8	1090534	1446498	322136774	96.1223	3.87773
Sep 7, 2018	2	1	1584277	1680239	425250814	95.8287	4.17125
Sep 7, 2018	2	10	818544	997539	234470209	96.1378	3.86222
Sep 7, 2018	3	1	1468475	1201813	246054099	96.2057	3.79427
Sep 7, 2018	3	10	1517814	2199653	512463478	96.3042	3.69578
Oct 5, 2018	1	1	1570304	1854414	399124590	96.2682	3.73177
Oct 5, 2018	1	8	916206	1411709	298169064	96.0739	3.92607
Oct 5, 2018	2	1	1567095	1629722	403690928	96.3012	3.69878
Oct 5, 2018	2	10	1494078	1936052	433193914	96.3233	3.67672
Oct 5, 2018	3	1	1109128	1411497	298413094	96.5813	3.41869
Oct 5, 2018	3	10	1114487	1406532	322117956	96.5402	3.45982
Nov 13, 2018	1	1	2479447	2436616	529611940	95.0608	4.93919
Nov 13, 2018	1	8	2548470	2163853	479323504	95.4962	4.50384
Nov 13, 2018	2	1	3019968	2334295	474376990	95.431	4.56896
Nov 13, 2018	2	10	2346117	1878044	391684612	95.0776	4.92244
Nov 13, 2018	3	1	2834175	2212944	464758481	95.6892	4.31076
Nov 13, 2018	3	10	2855524	2168127	442182650	95.494	4.50599
Dec 7, 2018	1	1	2611664	2006559	445334969	96.2777	3.72232
Dec 7, 2018	1	8	2308750	1777276	363437179	95.9753	4.02474
Dec 7, 2018	2	1	2355107	1703841	391410043	96.2016	3.79844
Dec 7, 2018	2	10	2554109	1884387	460894330	96.2506	3.74942
Dec 7, 2018	3	1	2663449	1916319	426935449	96.3589	3.64109
Dec 7, 2018	3	10	1955009	1964361	450783620	96.2797	3.7203
Jan 11, 2019	1	1	2463808	2119635	470000852	96.4803	3.51969
Jan 11, 2019	1	8	2907593	2509455	557859991	96.599	3.40098
Jan 11, 2019	2	1	2720141	2383275	534425445	96.5888	3.41125
Jan 11, 2019	2	10	2644983	2204238	518486802	96.7866	3.21343
Jan 11, 2019	3	1	2370586	2006914	460218813	96.6683	3.33174
Jan 11, 2019	3	10	2226528	1952038	399055873	96.0977	3.90228
Feb 15, 2019	1	1	2231640	1987576	439323357	96.7028	3.29718
Feb 15, 2019	1	8	2260366	1917368	437149925	96.6754	3.32456
Feb 15, 2019	2	1	2239893	1898239	455368065	96.7621	3.23792
Feb 15, 2019	2	10	1652676	1380649	326240408	96.6757	3.32427
Feb 15, 2019	3	1	2295694	1971776	489134612	96.8539	3.14605
Feb 15, 2019	3	10	2266687	1909641	459031673	96.6888	3.31116
Mar 15, 2019	1	1	2025630	1828085	432211000	96.3637	3.63629
Mar 15, 2019	1	8	1769085	1601175	393855566	96.557	3.44299
Mar 15, 2019	2	1	1638265	1457795	370900792	96.6641	3.33592
Mar 15, 2019	2	10	1567270	1407624	347136485	96.6506	3.34938
Mar 15, 2019	3	1	1796531	1596663	425660108	96.883	3.11696
Mar 15, 2019	3	10	1626343	1470833	380356592	97.016	2.98397
Apr 12, 2019	1	1	1570836	1416480	370169393	97.7331	2.26692
Apr 12, 2019	1	8	1240080	1107790	277964491	97.5132	2.48676
Apr 12, 2019	2	1	1430053	1278470	329279890	97.7409	2.25912
Apr 12, 2019	2	10	1887674	1704604	419886999	97.4015	2.59846
Apr 12, 2019	3	1	1885742	1712888	436783471	97.9442	2.05577
Apr 12, 2019	3	10	1290879	1147963	299954480	97.6049	2.39508
May 10, 2019	1	1	2230402	1782117	225448516	94.4566	5.54335
May 10, 2019	1	8	2444305	1868350	264376362	94.4916	5.50844
May 10, 2019	2	1	2039848	1452507	219786779	95.4134	4.58659
May 10, 2019	2	10	1710812	1234813	177657700	95.6052	4.39482
May 10, 2019	3	1	2626892	1985494	284245569	95.8033	4.19667
May 10, 2019	3	10	2188799	1632974	238863350	94.7461	5.25389
Jun 7, 2019	1	1	2031342	1458368	217089982	93.7718	6.22824
Jun 7, 2019	1	8	1213907	852631	116746132	94.8921	5.1079
Jun 7, 2019	2	1	1664785	1205330	174602771	93.4961	6.50391
Jun 7, 2019	2	10	2235268	1636333	233938735	94.5542	5.4458
Jun 7, 2019	3	1	2306064	1704582	247443441	93.8937	6.10629
Jun 7, 2019	3	10	2512073	1887047	265650016	93.5698	6.43019
Jul 5, 2019	1	1	1497405	1289280	325464232	95.8417	4.15831
Jul 5, 2019	1	8	2162431	1902812	482659646	95.1416	4.85835
Jul 5, 2019	2	1	2676771	2346224	576470040	95.1781	4.82188
Jul 5, 2019	2	10	1706060	1456182	350728919	95.686	4.314
Jul 5, 2019	3	1	2460645	2143477	523058531	95.6551	4.34493
Jul 5, 2019	3	10	1697342	1472394	368918517	95.5894	4.41056
Aug 8, 2019	1	1	2350337	2092309	502173858	94.1792	5.82084
Aug 8, 2019	1	8	1789789	1542711	366346046	94.314	5.68597
Aug 8, 2019	2	1	2589087	2236108	546411614	94.3543	5.64567
Aug 8, 2019	2	10	2370812	2111450	533800842	95.1605	4.83953
Aug 8, 2019	3	1	1849912	1630294	405549899	94.3961	5.60391
Aug 8, 2019	3	10	1851917	1620072	378960520	95.0993	4.90074
Sep 13, 2019	1	1	3463636	2587067	339933594	89.9406	10.0594
Sep 13, 2019	1	8	4252153	3258680	422946365	90.2598	9.74024
Sep 13, 2019	2	1	3929227	2900503	392226381	89.4586	10.5414
Sep 13, 2019	2	10	2646155	1934164	258036682	90.8448	9.1552
Sep 13, 2019	3	1	3600852	2645088	372573051	90.1845	9.81546
Sep 13, 2019	3	10	2669404	2029187	273305029	90.4171	9.58287
Oct 3, 2019	1	1	1689832	878180	182884903	93.8846	6.11536
Oct 3, 2019	1	8	1817699	1523782	424861300	95.5529	4.4471
Oct 3, 2019	2	1	1690137	838265	173328256	93.9333	6.06668
Oct 3, 2019	2	10	1311850	1116605	325512187	95.5849	4.41514
Oct 3, 2019	3	1	1422828	715672	148973227	93.7292	6.27078
Oct 3, 2019	3	10	1391798	681614	127258594	93.1363	6.86374
Nov 7, 2019	1	1	2247681	2021615	482996637	95.5216	4.47839
Nov 7, 2019	1	8	2528946	2302918	571172099	96.0185	3.98149
Nov 7, 2019	2	1	2764834	2494835	609279236	95.4037	4.59633
Nov 7, 2019	2	10	2368354	2124721	483013795	95.1063	4.89368
Nov 7, 2019	3	1	2564280	2314094	555559440	95.3219	4.67814
Nov 7, 2019	3	10	2527996	2307909	539813988	95.0607	4.93929
Dec 6, 2019	1	1	1498682	1380388	308145983	94.9749	5.02507
Dec 6, 2019	1	8	2553343	2274343	510020550	95.0472	4.95281
Dec 6, 2019	2	1	3172288	2868916	645497838	95.3967	4.60331
Dec 6, 2019	2	10	1606653	1484047	325529703	94.9613	5.03874
Dec 6, 2019	3	1	2940389	2724051	639694390	95.7763	4.22375
Dec 6, 2019	3	10	1726628	1520201	348264350	95.216	4.784
Total			696129647	545745447	123606329280

## Sheet: Table S5
Supplementary Table S5. Spearman’s rank correlation was used to determine the relationship of bacterial abundances at the genus level with environmental variables.
Correlation coefficients of >0.5 or <-0.5 are marked yellowish green.
Genus name	Temperature	Salinity	pH	DO	NO2+3-N	NH4-N	PO4-P	SiO2-Si	Chl-a
unclassified.Acidobacteria	0.0312344	-0.00246247	-0.138585	-0.0730314	0.183637	0.0800107	0.162716	0.144473	-0.03644
unclassified.Elusimicrobia	0.0591655	-0.0891293	-0.0911641	-0.0347883	0.0906531	0.0840515	0.0761798	0.0896372	0.0622127
environmental.samples..bacteria.superkingdom.Bacteria.	-0.602067	-0.0347069	0.266927	0.657265	-0.0488276	-0.0295808	0.0997495	-0.177486	0.103145
Prevotella	-0.16935	0.00139148	0.145438	0.162151	-0.0528515	-0.0550788	0.0772048	-0.011078	0.142395
Marinilabiliales	0.0779563	-0.0677992	0.0893865	0.0459612	-0.061705	0.0586583	0.0373281	-0.0700846	0.0698305
Chitinophagaceae	0.0591655	-0.0891293	-0.0911641	-0.0347883	0.0906531	0.0840515	0.0761798	0.0896372	0.0622127
Cyclobacteriaceae	0.0830719	-0.127658	-0.122291	-0.0417358	0.12874	0.110425	0.106988	0.128018	0.0418436
Runella	-0.0617048	0.0881136	-0.0535811	-0.00228537	0.0718623	0.0865908	0.0667843	0.0566263	0.0231076
Reichenbachiella	-0.0617048	0.0881136	-0.0535811	-0.00228537	0.0718623	0.0865908	0.0667843	0.0566263	0.0231076
Roseivirga	0.209364	-0.0139813	-0.0370836	-0.0812892	-0.14985	-0.186084	0.0491962	-0.133604	0.0711953
unclassified.Flammeovirgaceae	-0.361966	0.101704	0.111634	0.494205	-0.298713	-0.0189637	-0.17564	-0.340939	0.0328874
environmental.samples..CFB.group.bacteria.phylum.Bacteroidetes.	-0.414127	-0.0915229	0.24189	0.493684	-0.0897206	0.0793928	-0.101211	-0.12389	0.111545
Crocinitomix	-0.00491999	-0.196796	0.117264	0.133006	-0.00914769	0.0422019	-0.104089	0.0607827	0.129143
Fluviicola	0.107884	-0.227273	-0.0206163	-0.018073	0.0536244	0.0215853	-0.0819793	0.158028	0.0738705
Lishizhenia	0.0220918	-0.0248851	-0.0683096	-0.0373276	-0.00279323	0.0418988	0.0129506	0.046977	0.00685609
unclassified.Crocinitomicaceae	0.594463	-0.0911074	-0.23813	-0.532171	-0.0246361	-0.118266	-0.0610035	0.108741	0.021623
Owenweeksia	0.0978081	-0.0811976	-0.0308935	-0.143045	0.121446	-0.0338515	0.159107	0.16124	0.134958
unclassified.Cryomorphaceae	-0.700773	0.408976	-0.037712	0.223494	0.240408	0.166582	0.31339	-0.00510216	-0.168901
Aequorivita	-0.413156	-0.0444176	0.248292	0.446864	-0.0728473	0.0791355	-0.0806981	-0.142841	0.0753743
Algibacter	-0.0617048	0.0881136	-0.0535811	-0.00228537	0.0718623	0.0865908	0.0667843	0.0566263	0.0231076
Altibacter	-0.054103	-0.0988888	0.101537	0.138029	-0.00392204	0.0909426	-0.0866386	0.0123509	-0.0013117
Aquimarina	-0.0520563	-0.014971	0.028874	0.0851053	0.054265	0.112873	-0.0249422	0.0652747	0.0115537
Cloacibacterium	0.0591655	-0.0891293	-0.0911641	-0.0347883	0.0906531	0.0840515	0.0761798	0.0896372	0.0622127
Flagellimonas	-0.0617048	0.0881136	-0.0535811	-0.00228537	0.0718623	0.0865908	0.0667843	0.0566263	0.0231076
Flavobacterium	-0.179049	-0.544854	0.384572	0.61632	-0.0682683	0.0638615	-0.170576	0.0438044	0.320067
Formosa	0.171641	-0.352589	0.39184	0.432254	-0.455766	-0.18408	-0.427915	-0.314014	0.457759
Gilvibacter	-0.110991	-0.110122	0.129646	0.187567	-0.048882	0.0857246	-0.106731	-0.0243515	0.0346277
Lacinutrix	-0.0601304	-0.266169	0.190878	0.288088	0.0474173	0.045495	-0.211994	0.0398981	0.0674406
Maribacter	-0.0637877	-0.104617	0.063804	0.187587	-0.0496734	0.0895311	-0.135204	-0.032974	0.0895805
Muricauda	0.0581498	-0.0911608	-0.0815144	-0.0241233	0.091161	0.0718627	0.0749102	0.0911608	-0.00330108
Polaribacter	-0.288711	-0.502553	0.353258	0.704613	-0.0887951	0.058247	-0.203933	0.0219323	0.23569
Tenacibaculum	-0.421289	-0.127118	0.217804	0.347938	0.0260742	0.0877675	0.0572139	0.0120895	0.00815937
Ulvibacter	-0.178479	-0.124589	0.106461	0.252289	-0.0597299	0.122879	-0.100302	-0.0267615	0.0724936
unclassified.Flavobacteriaceae	0.356061	-0.383384	-0.0170131	-0.0183518	-0.0506485	-0.000687513	-0.103772	0.068757	0.185575
Wenyingzhuangia	0.110264	-0.106858	0.0629139	0.017479	-0.14772	0.0410435	-0.0761664	-0.00119528	0.0176702
Winogradskyella	-0.00145809	-0.170803	0.157172	0.0112022	0.183601	0.0807942	-0.0318141	0.158928	0.0546157
Schleiferia	0.0591655	-0.0891293	-0.0911641	-0.0347883	0.0906531	0.0840515	0.0761798	0.0896372	0.0622127
unclassified.Flavobacteriales..miscellaneous.	0.037289	0.243646	0.00679327	-0.0449683	-0.0387034	-0.0750491	0.00933032	-0.120167	0.0172809
unclassified.Flavobacteriia	-0.262455	-0.399286	0.201242	0.49828	0.13541	0.139972	-0.0555484	0.13244	0.12644
Lewinella	-0.0617048	0.0881136	-0.0535811	-0.00228537	0.0718623	0.0865908	0.0667843	0.0566263	0.0231076
unclassified.Saprospirales	-0.00866402	-0.0628486	0.0848012	0.236279	-0.118168	0.00543254	-0.169971	-0.109131	0.0151977
Mucilaginibacter	-0.0617048	0.0881136	-0.0535811	-0.00228537	0.0718623	0.0865908	0.0667843	0.0566263	0.0231076
Pedobacter	0.0591655	-0.0891293	-0.0911641	-0.0347883	0.0906531	0.0840515	0.0761798	0.0896372	0.0622127
Sphingobacterium	0.124718	-0.329451	0.1464	0.0607299	0.0819137	-0.0341579	0.034793	0.177563	0.184894
unclassified.Bacteroidetes..miscellaneous.	0.051176	-0.348768	0.264304	0.364596	-0.133573	-0.0407427	-0.137255	-0.0740715	0.395446
Balneola	0.520463	-0.280055	0.0186154	-0.0938194	-0.109925	-0.184018	-0.110572	-0.0111994	0.219033
Gracilimonas	0.253441	-0.0951192	-0.00137698	-0.0306457	-0.164384	-0.194475	-5.94057e-05	-0.13369	0.0322883
Candidatus.Marinimicrobia	0.0514463	0.442619	-0.406612	-0.657705	0.317	0.0876982	0.338122	0.189617	-0.377761
Gemmatimonas	0.113275	0.22628	-0.0961237	-0.321313	0.0625664	-0.0543742	0.095186	0.0365142	-0.0219851
Gemmatirosa	-0.0617048	0.0881136	-0.0535811	-0.00228537	0.0718623	0.0865908	0.0667843	0.0566263	0.0231076
Nitrospina	-0.0471727	0.284529	-0.211684	-0.24413	0.215121	0.0132543	0.26607	0.139494	-0.132269
unclassified.Nitrospinae	0.0408826	0.0312334	-0.078975	-0.0906528	0.0551029	0.0855751	0.0860832	0.0342805	-0.0149818
Nitrospirae	-0.0459612	-0.0886215	-0.0906562	0.0429141	0.0896374	0.089638	0.0429146	0.0901451	-0.0906527
unclassified.Acidithiobacillales	-0.0617048	0.0881136	-0.0535811	-0.00228537	0.0718623	0.0865908	0.0667843	0.0566263	0.0231076
environmental.samples..a.proteobacteria.class.Alphaproteobacteria.	-0.858342	0.184438	0.191039	0.527154	0.191005	0.0766637	0.190077	0.00297098	-0.20568
Candidatus.Pelagibacter	0.173022	0.193989	-0.319214	-0.319466	-0.0857712	0.0707642	-0.0189522	-0.0716399	-0.177976
unclassified.Pelagibacteraceae	0.478469	0.196668	-0.455158	-0.668809	-0.00482979	0.011828	0.0780446	0.0298266	-0.18509
Bosea	-0.0617048	0.0881136	-0.0535811	-0.00228537	0.0718623	0.0865908	0.0667843	0.0566263	0.0231076
Bradyrhizobium	-0.0762064	-0.000707234	-0.102206	0.0288577	0.114391	0.124792	0.0776299	0.103993	-0.0480519
Phyllobacteriaceae	-0.210347	-0.0753759	0.106634	0.21703	-0.0232633	0.0666358	0.0239902	-0.0441219	0.0379383
Rhizobium	-0.0617048	0.0881136	-0.0535811	-0.00228537	0.0718623	0.0865908	0.0667843	0.0566263	0.0231076
Rhodobiaceae	0.0418983	-0.0281862	0.0904023	0.050532	-0.0642444	-0.0688156	-0.0510405	-0.0500242	0.0561184
unclassified.Rhizobiales..miscellaneous.	0.494847	-0.14477	0.16663	0.00675798	-0.415348	-0.206568	-0.454863	-0.280141	0.0922639
environmental.samples..a.proteobacteria.order.Rhodobacterales.	0.134447	0.0558781	-0.0600986	-0.139037	-0.117473	-0.15656	0.0504445	-0.0677225	7.08311e-07
Hellea	-0.714648	0.271503	0.184996	0.488327	0.0617882	0.0154353	0.0408503	-0.158327	-0.147326
Hyphomonas	0.266295	-0.286007	0.0172295	0.0538068	-0.0258251	-0.0803322	-0.187376	0.100647	0.175743
Robiginitomaculum	-0.22317	-0.0376022	0.125959	0.204448	0.0161025	-0.0563424	0.126706	0.0492225	0.131838
Celeribacter	0.0741735	-0.117719	-0.0358332	0.0375315	0.15552	0.0404432	0.0399885	0.18003	0.115262
Leisingera	-0.0658066	-0.120125	-0.110275	0.0740428	0.124433	0.127302	0.0661542	0.121924	-0.119774
Lentibacter	0.256664	-0.428336	-0.00519503	-0.13754	0.355696	0.114027	0.0975418	0.454447	0.0188024
Marivita	0.206025	-0.162696	0.109922	0.00348148	-0.0441985	-0.0113688	-0.0188384	0.0209878	0.0975534
Marivivens	0.411485	-0.433309	0.0527337	0.027744	0.0742514	-0.00151504	-0.0636964	0.255682	0.286325
Neptunicoccus	-0.877241	0.226486	0.172986	0.491386	0.281915	0.152361	0.268306	0.0330882	-0.215789
Nereida	0.447409	-0.504274	0.0928567	-0.172988	0.107705	0.011739	-0.103291	0.279534	0.149794
Octadecabacter	-0.392469	-0.181949	0.300167	0.566557	-0.117143	0.0947655	-0.0920113	-0.140197	0.0644351
Phaeobacter	0.125366	-0.13486	-0.0314517	-0.0602818	0.125417	-0.0356939	-0.00691305	0.143338	0.0491241
Planktomarina	-0.347716	-0.234301	0.333433	0.511729	0.0637544	0.0244043	-0.136279	0.0497991	0.0159142
Planktotalea	-0.644001	-0.158477	0.330274	0.762478	0.0112329	0.0938803	-0.0715044	-0.0696902	0.0245994
Pseudorhodobacter	-0.0848242	-0.143364	-0.117111	0.0956462	0.15276	0.154512	0.0853922	0.14807	-0.137792
Rhodobacter	-0.449596	-0.286581	0.321718	0.603177	0.103334	-0.0296858	0.0880959	0.0769023	0.149422
Roseobacter	-0.10804	-0.365556	0.236695	0.349967	-0.0174279	0.104052	-0.0596849	0.0468575	0.0413539
Roseovarius	0.171141	-0.435709	0.133085	0.0692465	0.127189	0.0278042	0.116776	0.24962	0.153539
Ruegeria	0.17131	-0.29349	0.0417836	0.0249186	0.0348391	0.056445	0.0513259	0.153431	0.107224
Shimia	-0.0859131	-0.106118	0.0786818	0.159675	-0.0837138	-0.055306	0.153232	-0.0220873	0.116883
Sulfitobacter	-0.353754	-0.34061	0.284904	0.613188	-0.0357866	0.0820344	-0.100505	-0.0232457	0.0943155
Tateyamaria	-0.141291	-0.133384	0.157486	0.183095	-0.0597988	0.0325245	-0.0474539	-0.053196	-0.0100453
Thalassobacter	0.472485	-0.54209	0.147306	0.00704004	-0.0135776	-0.0749408	-0.168139	0.226379	0.317803
Thalassobium	-0.107137	-0.0768139	0.0933915	0.172793	-0.0455379	0.097916	-0.0877669	-0.0644837	-0.0893749
unclassified.Rhodobacteraceae	0.827526	-0.26433	-0.0676177	-0.479436	-0.149952	-0.168979	-0.202055	0.0312336	0.25748
unclassified.Rhodobacterales	-0.861696	0.273448	0.0963252	0.422525	0.219894	0.101464	0.237178	-0.00252945	-0.261577
Candidatus.Endolissoclinum	0.0119654	-0.148637	0.277045	0.175626	-0.00141025	-0.0634683	-0.110334	0.0230499	0.140475
Magnetospirillum	-0.0617048	0.0881136	-0.0535811	-0.00228537	0.0718623	0.0865908	0.0667843	0.0566263	0.0231076
Nisaea	-0.0617048	0.0881136	-0.0535811	-0.00228537	0.0718623	0.0865908	0.0667843	0.0566263	0.0231076
Pararhodospirillum	-0.0617048	0.0881136	-0.0535811	-0.00228537	0.0718623	0.0865908	0.0667843	0.0566263	0.0231076
Thalassobaculum	0.0934206	-0.0378975	0.0316755	-0.00437807	-0.0226908	-0.0305654	0.0649445	0.0223862	0.086863
unclassified.Rhodospirillaceae	-0.2386	0.11607	0.283343	0.281262	-0.160195	-0.0615315	-0.141701	-0.250598	0.0161038
Rickettsieae	-0.0485005	0.0573881	-0.0431696	0.00126965	0.0688151	0.0312336	0.0713551	0.0429141	-0.00787181
unclassified.Rickettsiales..miscellaneous.	0.513857	-0.215762	0.12949	0.0338624	-0.420676	-0.0654866	-0.489221	-0.258717	0.224237
Sneathiella	-0.0617048	0.0881136	-0.0535811	-0.00228537	0.0718623	0.0865908	0.0667843	0.0566263	0.0231076
Altererythrobacter	0.266019	-0.256146	0.0831998	-0.010075	0.132914	-0.0270947	-0.0115356	0.213595	0.237922
Novosphingobium	-0.0617048	0.0881136	-0.0535811	-0.00228537	0.0718623	0.0865908	0.0667843	0.0566263	0.0231076
Candidatus.Micropelagos	0.391676	-0.15115	-0.0798176	-0.0780985	-0.253229	-0.106822	-0.267391	-0.145862	0.0492268
Candidatus.Puniceispirillum	0.667656	-0.240886	0.0681124	-0.242825	-0.119082	-0.167108	-0.277173	0.0140107	0.181174
environmental.samples..a.proteobacteria.clade.SAR116.cluster.	0.253751	-0.219255	0.162294	0.0466447	-0.150924	-0.0873212	-0.234243	0.0349188	0.0727083
unclassified.SAR116.cluster	0.372778	-0.291545	0.16634	0.0677128	-0.169222	-0.24467	-0.272362	-0.077449	0.178359
unclassified.Alphaproteobacteria..miscellaneous.	0.0327576	0.24645	-0.165753	-0.0946623	-0.12253	-0.00539812	-0.0518819	-0.149488	-0.13333
Oligella	0.014786	0.0806027	-0.0160128	-0.0919079	0.0347584	-0.00529731	0.0548593	-0.00226854	-0.0164572
Limnobacter	0.176346	-0.0954588	-0.0815272	-0.0257608	-0.0813674	-0.021716	-0.0841346	-0.0841449	0.0514355
Polynucleobacter	-0.0723611	-0.336689	-0.0938688	0.0844921	0.349334	0.247394	0.211789	0.355841	-0.13234
Brachymonas	-0.0032285	0.0308351	-0.020118	-0.0794809	0.0837775	0.0916955	0.116865	0.0503105	-0.0693428
Limnohabitans	0.113595	-0.234522	0.0300634	0.074312	0.17808	0.0520851	-0.00737851	0.264199	0.11006
Candidatus.Methylopumilus	0.0996559	-0.127305	-0.0102797	0.00698843	0.126939	0.115787	0.0763308	0.127664	0.0902681
Methylotenera	0.0591655	-0.0891293	-0.0911641	-0.0347883	0.0906531	0.0840515	0.0761798	0.0896372	0.0622127
unclassified.Nitrosomonadales	-0.237988	-0.0144639	0.0254194	0.0894231	0.364948	0.167904	0.216608	0.303731	-0.0902573
unclassified.Betaproteobacteria..miscellaneous.	0.191336	0.138295	0.0390575	-0.0192108	-0.104251	0.032949	-0.140324	-0.165303	-0.0877636
Desulfobacterales	-0.0617048	0.0881136	-0.0535811	-0.00228537	0.0718623	0.0865908	0.0667843	0.0566263	0.0231076
environmental.samples..d.proteobacteria.class.Deltaproteobacteria.	0.105218	0.0820311	-0.110339	-0.148947	0.0379169	0.0894463	0.0618516	0.0714574	-0.041022
Sorangium	-0.0617048	0.0881136	-0.0535811	-0.00228537	0.0718623	0.0865908	0.0667843	0.0566263	0.0231076
unclassified.Deltaproteobacteria..miscellaneous.	0.0463917	0.125508	-0.013873	-0.112921	0.0730271	-0.0974553	0.0956985	0.0165751	-0.0565207
Poseidonibacter	-0.0561241	-0.115463	-0.0294052	0.0485814	0.0817577	0.119054	0.022403	0.0745873	-0.103995
Helicobacter	-0.0617048	0.0881136	-0.0535811	-0.00228537	0.0718623	0.0865908	0.0667843	0.0566263	0.0231076
environmental.samples..proteobacteria.phylum.Proteobacteria.	0.362626	-0.146645	-0.0513463	-0.0540131	-0.149148	-0.265146	-0.130963	-0.0854594	0.194345
Alteromonas	-0.215989	-0.183831	0.0539041	0.219757	0.053507	0.14572	0.0661556	0.0586315	-0.0682727
Catenovulum	-0.0617048	0.0881136	-0.0535811	-0.00228537	0.0718623	0.0865908	0.0667843	0.0566263	0.0231076
Glaciecola	0.0174082	-0.531719	0.120328	0.15768	0.197891	0.0494187	0.00758456	0.296226	0.122647
Paraglaciecola	-0.329144	-0.114101	0.146548	0.428444	-0.202063	-0.0153829	-0.0966732	-0.195513	0.171405
Colwellia	-0.284197	-0.104659	0.0644524	0.240383	-0.0133177	0.0604936	0.114084	-0.0327686	-0.020414
Pseudoalteromonas	0.198683	-0.459007	0.21149	0.14676	-0.0972709	-0.0209153	-0.169119	0.0352943	0.14352
Psychromonas	-0.143186	-0.0525454	0.0604338	0.113148	0.0574148	0.136566	-0.0190083	0.0239978	-0.0534421
Shewanella	-0.0712158	-0.112552	-0.078901	0.0866641	0.123351	0.125499	0.0740877	0.117236	-0.104268
unclassified.Alteromonadales	-0.0708463	0.0799879	0.0299648	0.0479927	-0.0175212	-0.014982	0.00533259	-0.0535792	0.0886213
Candidatus.Endobugula	-0.0708463	0.0799879	0.0299648	0.0479927	-0.0175212	-0.014982	0.00533259	-0.0535792	0.0886213
Cellvibrio	0.0591655	-0.0891293	-0.0911641	-0.0347883	0.0906531	0.0840515	0.0761798	0.0896372	0.0622127
Congregibacter	0.120543	-0.049071	-0.00630254	-0.0141716	-0.0509908	-0.0618677	0.0484612	-0.0134053	0.0538988
Haliea	-0.0617048	0.0881136	-0.0535811	-0.00228537	0.0718623	0.0865908	0.0667843	0.0566263	0.0231076
Halioglobus	0.480623	-0.0593218	0.020272	-0.149327	-0.198944	-0.206498	-0.0764356	-0.0617786	0.265367
Luminiphilus	0.66501	-0.156436	0.0308836	-0.290502	-0.169382	-0.209673	-0.20995	-0.0270305	0.273039
Pseudohaliea	-0.0617048	0.0881136	-0.0535811	-0.00228537	0.0718623	0.0865908	0.0667843	0.0566263	0.0231076
unclassified.Halieaceae	0.598288	-0.202358	0.0665245	-0.180258	-0.18858	-0.229153	-0.244761	-0.0386154	0.304464
unclassified.Porticoccaceae	-0.435343	0.00458261	0.438657	0.749094	-0.40507	-0.222052	-0.303814	-0.440007	0.247599
Oceanicoccus	-0.293096	-0.000879926	0.112652	0.312415	-0.145756	-0.119235	0.0235754	-0.181251	0.151399
unclassified.Spongiibacteraceae	-0.255939	-0.0442421	0.142639	0.233066	-0.0760553	-0.0396711	0.116678	-0.0984515	0.0895577
unclassified.Cellvibrionales	0.798427	-0.0932659	-0.0661417	-0.474822	-0.20784	-0.209121	-0.209103	-0.0609731	0.226391
unclassified.Chromatiales..miscellaneous.	-0.0617048	0.0881136	-0.0535811	-0.00228537	0.0718623	0.0865908	0.0667843	0.0566263	0.0231076
Woeseia	0.185634	0.299331	-0.273489	-0.514037	0.1738	0.0155179	0.156735	0.124569	-0.191351
Plesiomonas	-0.0617048	0.0881136	-0.0535811	-0.00228537	0.0718623	0.0865908	0.0667843	0.0566263	0.0231076
Yersiniaceae	-0.0617048	0.0881136	-0.0535811	-0.00228537	0.0718623	0.0865908	0.0667843	0.0566263	0.0231076
environmental.samples..g.proteobacteria.class.Gammaproteobacteria.	-0.53588	0.492094	0.155287	0.280982	-0.0239198	-0.157928	0.0451069	-0.269774	-0.068257
Legionella	0.0591655	-0.0891293	-0.0911641	-0.0347883	0.0906531	0.0840515	0.0761798	0.0896372	0.0622127
unclassified.Methylococcaceae	0.0579887	0.119017	-0.0602169	-0.114555	0.0620115	0.0171526	-0.0139468	0.0433785	-0.037396
Endozoicomonadaceae	0.0713541	-0.0845586	-0.0512957	-0.0312333	0.061705	-0.0830357	0.00584045	0.0698307	0.0667834
Zooshikella	-0.0617048	0.0881136	-0.0535811	-0.00228537	0.0718623	0.0865908	0.0667843	0.0566263	0.0231076
Halomonadaceae	0.13169	-0.115849	0.0875155	0.0297055	-0.0170087	-0.0382202	-0.0505883	0.0344587	0.064763
Amphritea	0.0418983	-0.0281862	0.0904023	0.050532	-0.0642444	-0.0688156	-0.0510405	-0.0500242	0.0561184
Bermanella	-0.0606891	-0.00990326	-0.0431696	0.00660217	0.0825273	0.0677998	0.0815124	0.0652599	-0.0830349
Marinobacterium	0.073232	-0.113355	-0.101758	-0.0706487	0.163553	0.0847133	0.0629166	0.178176	0.0340682
Marinomonas	-0.0483543	-0.172307	0.0646638	0.110611	0.00444744	0.105865	0.0454603	0.0664533	-0.0616908
Reinekea	-0.0617048	0.0881136	-0.0535811	-0.00228537	0.0718623	0.0865908	0.0667843	0.0566263	0.0231076
unclassified.Oceanospirillales..miscellaneous.	0.709098	-0.390087	0.0128618	-0.16732	-0.213507	-0.213071	-0.243409	0.0444699	0.314458
Psychrobacter	0.0271704	-0.0093954	-0.0241242	-0.0223458	-0.0576422	0.0139663	-0.0591663	-0.0525635	-0.0165054
Pseudomonas	0.219407	-0.174724	0.134432	0.112222	-0.156775	-0.139964	-0.102693	-0.0746774	0.33701
Methylophaga	-0.128332	0.0194644	0.180163	0.276257	-0.184901	0.0339438	-0.15114	-0.151709	0.030054
Thiomicrorhabdus	0.0535791	-0.0342805	0.0154903	-0.0205683	-0.0200605	-0.0449459	-0.0804967	0.0104111	0.0672912
Candidatus.Thioglobus	-0.356273	0.463652	-0.201735	-0.214313	0.28423	0.0728032	0.400229	0.134306	-0.173089
OMG.group	-0.121615	-0.410311	0.414382	0.629002	-0.08606	0.0297162	-0.287128	0.0137846	0.287872
SAR86.cluster	-0.307166	0.519167	-0.292973	-0.391901	0.391168	0.109234	0.444198	0.168312	-0.367941
sulfur.oxidizing.symbionts	0.0426885	0.117552	-0.134248	-0.135749	0.0880002	0.165436	0.161772	0.097842	0.0321793
unclassified.Gammaproteobacteria..miscellaneous.	-0.165113	0.477677	0.111993	0.0458991	-0.203596	-0.160631	-0.0667718	-0.388878	0.0637379
Vibrio	0.345242	-0.164855	-0.111463	-0.3688	0.0303949	-0.00140824	0.149867	0.114062	0.0374308
Xanthomonadales	0.118502	-0.0967812	0.0713184	-0.00382386	-0.018497	0.0206179	-0.0297661	0.0677557	0.0548135
Bacteriovorax	-0.0652598	-0.0576421	0.0726266	0.0896371	-0.029202	0.048501	-0.0403753	-0.0352962	0.000761788
Bdellovibrio	0.0591655	-0.0891293	-0.0911641	-0.0347883	0.0906531	0.0840515	0.0761798	0.0896372	0.0622127
unclassified.Bdellovibrionales	0.0591655	-0.0891293	-0.0911641	-0.0347883	0.0906531	0.0840515	0.0761798	0.0896372	0.0622127
unclassified.Proteobacteria	-0.154388	0.553355	-0.247571	-0.466995	0.312829	-0.0484795	0.35423	0.0729646	-0.341616
unclassified.Candidatus.Omnitrophica	0.106728	-0.050459	-0.222652	-0.146044	0.163732	0.230993	0.203863	0.193214	-0.0137594
Chlamydiia	0.0591655	-0.0891293	-0.0911641	-0.0347883	0.0906531	0.0840515	0.0761798	0.0896372	0.0622127
unclassified.Chlamydiae	0.0591655	-0.0891293	-0.0911641	-0.0347883	0.0906531	0.0840515	0.0761798	0.0896372	0.0622127
Lentisphaera	0.0878988	0.0911805	-0.099052	-0.0619886	-0.0847258	-0.0303889	-0.0734072	-0.12291	-0.114589
Phycisphaera	-0.0617048	0.0881136	-0.0535811	-0.00228537	0.0718623	0.0865908	0.0667843	0.0566263	0.0231076
Mariniblastus	0.0667834	0.0292019	-0.0723726	-0.0878596	0.00228537	0.0835436	0.0576427	0.0236155	-0.0515476
Rhodopirellula	0.0912254	0.115164	-0.142452	-0.135592	-0.042236	-0.101127	-0.0609969	-0.0708219	-0.103098
unclassified.Planctomycetaceae	0.0190831	0.241493	0.0911171	0.0550276	-0.364367	-0.0300813	-0.328745	-0.405529	-0.0359523
unclassified.Planctomycetia	0.188986	0.269011	-0.185961	-0.487889	0.094	-0.0522931	0.141868	0.0629656	-0.067727
unclassified.Opitutaceae	0.249439	-0.145608	-0.00739645	0.159872	-0.343904	-0.15201	-0.319535	-0.248778	0.0176159
unclassified.Opitutales	0.0789061	0.0731939	-0.0438513	-0.0468634	-0.0465581	-0.130601	-0.042184	-0.0987206	-0.00339277
Coraliomargarita	0.165501	0.0123078	-0.0247673	0.0285799	-0.205456	-0.0250347	-0.234167	-0.171174	-0.0432599
unclassified.Puniceicoccaceae	0.0727216	0.0860212	-0.10892	-0.065234	-0.0412386	-0.0620205	-0.0581309	-0.0548796	-0.0101746
unclassified.Opitutae	-0.371583	0.118608	0.378249	0.430711	-0.185904	-0.120296	-0.211826	-0.342567	0.0422985
unclassified.Verrucomicrobia..miscellaneous.	0.462638	0.266892	-0.0662301	-0.338129	-0.35743	-0.263142	-0.293197	-0.346067	0.114485
Rubritalea	0.0957104	0.0479261	-0.0208784	-0.0709849	-0.21758	-0.0543253	-0.220065	-0.143398	-0.0758489
Pedosphaera	0.0463877	0.1255	-0.013818	-0.112915	0.0729751	-0.0974553	0.0956166	0.0165091	-0.0563968
unclassified.Verrucomicrobiaceae	0.411496	0.265725	-0.204916	-0.40802	-0.211658	-0.043797	-0.158906	-0.221904	-0.121851
unclassified.Spirochaetes	0.121912	-0.0755552	0.0229865	-0.0272375	0.0085138	-0.00609346	-0.0455752	0.109323	0.113303
unclassified.Acidimicrobiaceae	0.450567	0.307802	-0.461998	-0.801716	0.11006	0.060475	0.188788	0.0945008	-0.236728
Ilumatobacter	0.0315457	0.197357	-0.0342091	0.00397923	-0.227319	-0.0940324	-0.209125	-0.214073	-0.0617128
unclassified.Actinomycetales	0.3291	0.136807	-0.0974304	-0.348205	-0.119996	-0.104043	-0.056157	-0.0604081	-0.038568
Candidatus.Actinomarina	0.495796	0.257903	-0.453718	-0.827085	0.129615	0.0538638	0.179686	0.134072	-0.211353
Mycobacterium	-0.0617048	0.0881136	-0.0535811	-0.00228537	0.0718623	0.0865908	0.0667843	0.0566263	0.0231076
Tetrasphaera	-0.0617048	0.0881136	-0.0535811	-0.00228537	0.0718623	0.0865908	0.0667843	0.0566263	0.0231076
Candidatus.Aquiluna	0.428367	-0.402858	0.145008	0.0376705	-0.0337048	0.0190451	-0.145921	0.202592	0.311549
Rhodoluna	0.0736446	-0.138905	0.1155	0.0839798	0.0427912	-0.0573339	-0.11694	0.134545	0.116099
unclassified.Microbacteriaceae	0.445592	-0.31437	0.113155	-0.00984838	-0.157572	-0.0375122	-0.207699	0.0457963	0.227939
Propionibacteriaceae	-0.06216	0.0471789	0.0656052	0.0400802	-0.0309618	-0.00994125	-0.021868	-0.0514051	-0.0210205
Streptomyces	-0.0617048	0.0881136	-0.0535811	-0.00228537	0.0718623	0.0865908	0.0667843	0.0566263	0.0231076
ac1.cluster	0.0547646	-0.15539	-0.0616987	0.0301772	0.155696	0.14659	0.0874708	0.156568	0.0213073
unclassified.Actinobacteria..class...miscellaneous.	0.25884	0.243377	-0.224161	-0.503581	0.117681	-0.0818537	0.109448	0.118908	-0.195528
unclassified.Actinobacteria	0.148898	0.330295	-0.199935	-0.44426	0.139678	-0.0590947	0.119575	0.00927242	-0.10282
unclassified.Chloroflexi..miscellaneous.	0.0801281	0.391034	-0.33203	-0.572629	0.251606	0.0323312	0.265506	0.166795	-0.335084
Aphanizomenon	-0.0617048	0.0881136	-0.0535811	-0.00228537	0.0718623	0.0865908	0.0667843	0.0566263	0.0231076
Kamptonema	-0.0617048	0.0881136	-0.0535811	-0.00228537	0.0718623	0.0865908	0.0667843	0.0566263	0.0231076
Prochlorococcus	0.342923	0.109799	-0.204738	-0.397802	-0.087842	-0.00563119	-0.0375102	-0.000586639	-0.0317409
Synechococcus	0.704697	-0.00381582	-0.192586	-0.535229	-0.242534	-0.129061	-0.163541	-0.120821	-0.00823199
Bacillaceae	-0.0617048	0.0881136	-0.0535811	-0.00228537	0.0718623	0.0865908	0.0667843	0.0566263	0.0231076
Paenibacillus	-0.0617048	0.0881136	-0.0535811	-0.00228537	0.0718623	0.0865908	0.0667843	0.0566263	0.0231076
Lactobacillales	0.0881135	-0.0860822	0.0911641	0.0622127	-0.047485	0.0622133	0.056627	0.0276783	0.0906527
Clostridioides	-0.0617048	0.0881136	-0.0535811	-0.00228537	0.0718623	0.0865908	0.0667843	0.0566263	0.0231076
candidate.division.KSB1	-0.0617048	0.0881136	-0.0535811	-0.00228537	0.0718623	0.0865908	0.0667843	0.0566263	0.0231076
Candidatus.Peregrinibacteria	0.0591655	-0.0891293	-0.0911641	-0.0347883	0.0906531	0.0840515	0.0761798	0.0896372	0.0622127
Candidatus.Raymondbacteria	-0.0617048	0.0881136	-0.0535811	-0.00228537	0.0718623	0.0865908	0.0667843	0.0566263	0.0231076
unclassified.Saccharibacteria	0.0591655	-0.0891293	-0.0911641	-0.0347883	0.0906531	0.0840515	0.0761798	0.0896372	0.0622127
Microgenomates.group	0.127293	-0.181042	-0.0828766	-0.0284316	0.181044	0.158632	0.122528	0.18054	0.0476559
Candidatus.Kaiserbacteria	0.0591655	-0.0891293	-0.0911641	-0.0347883	0.0906531	0.0840515	0.0761798	0.0896372	0.0622127
Candidatus.Zambryskibacteria	-0.0617048	0.0881136	-0.0535811	-0.00228537	0.0718623	0.0865908	0.0667843	0.0566263	0.0231076
bacterium.B17	-0.065806	0.00905274	0.10633	0.139171	-0.123849	-0.0625784	-0.182648	-0.145293	-0.0423936
bacterium.TMED181	-0.0469977	-0.0168513	0.233656	0.193659	-0.187144	-0.0107323	-0.251645	-0.223382	0.0101795
bacterium.TMED217	0.276982	0.353816	-0.293183	-0.518402	-0.0223101	-0.0747821	0.0947456	-0.0232914	-0.122945
bacterium.TMED250	0.0324017	0.333237	-0.202254	-0.458516	0.208028	0.0435465	0.223825	0.155233	-0.279632
bacterium.TMED264	0.284229	0.374526	-0.344817	-0.551578	-0.0274692	-0.0751416	0.131093	-0.017448	-0.0825956
bacterium.TMED274	0.258207	0.373927	-0.449439	-0.738519	0.138154	0.00325088	0.184576	0.133189	-0.308868
bacterium.TMED277	0.350807	0.247512	-0.252515	-0.552811	-0.0919451	-0.0357014	-0.0105298	-0.112108	-0.13001
bacterium.TMED6	0.186153	0.267028	-0.171772	-0.372949	0.0273595	-0.0958797	0.0124138	0.0117045	-0.100952
bacterium.TMED80	0.246656	0.401755	-0.408368	-0.58908	-0.0436521	-0.0123179	0.133962	-0.0583941	-0.226099
bacterium.TMED88	-0.252831	-0.0585731	0.224909	0.280491	-0.101508	-0.0055956	-0.110138	-0.129526	0.063354

## Sheet: Table S6
Supplementary Table S6. Correlations of bacterial communities with environmental parameters in NMDS analysis
Environmental parameter	NMDS1	NMDS2	r2	Pr (>r)
Temperature	0.43915	0.89841	0.7007	0.000999 ***
Salinity	0.61212	-0.79077	0.3676	0.000999 ***
pH	-0.99926	-0.03843	0.1001	0.000999 ***
DO	-0.97127	-0.23796	0.5967	0.000999 ***
NO2+3-N	-0.98304	-0.18338	0.0312	0.003996 **
NH4-N	-0.83661	-0.5478	0.0244	0.017982 *
PO4-P	0.21631	-0.97633	0.1115	0.000999 ***
SiO2-Si	-0.55116	0.8344	0.0942	0.000999 ***
Chlorophyll a	-0.8421	0.53932	0.0474	0.001998 **
Significance codes: 0 ‘***’, 0.001 ‘**’, 0.01 ‘*’, 0.05 ‘.’, 0.1 ‘ ’, 1.
